# Supplementary material for: High primary resistance to metronidazole and levofloxacin, and a moderate resistance to clarithromycin in Helicobacter pylori isolated from Karnataka patients
Source: Gut Pathog. 2019 May 13;11:21. doi: 10.1186/s13099-019-0305-x (PMC6513510; doi:10.1186/s13099-019-0305-x)
Supplement: Supplementary file 1 — Additional file 1. Patient demographics and MIC values. This file contains the minimum inhibitory concentrations of all tested H. pylori clinical strains and the demographic characteristics of patients recruited in this study. [file 13099_2019_305_MOESM1_ESM.xlsx]

## Sheet: TableS1
Table S1: Metadata and MIC values of 121 H. pylori clinical strains
Strain	MET		CLA		LEV		AMO		TET		Age	Gender	Patient origin	Histology	Clinical diagnosis based on endoscopy	Accession number
KH1	64	R	0.125	S	4	R	<0.125	S	<1	S	53	M	Haveri, Karnataka	Positive	Active follicular gastritis with intestinal metaplasia	PHMW00000000
KH2	64	R	<0.125	S	4	R	<0.125	S	<1	S	70	F	Udupi, Karnataka	Positive	Gastric ulcer	PHMV00000000
KH3	64	R	<0.125	S	4	R	<0.125	S	<1	S	38	M	Udupi, Karnataka	Positive	Chronic active gastritis	PHMU00000000
KH4	16	R	<0.125	S	<1	S	0.5	R	2	R	43	M	Udupi, Karnataka	Positive	Duodenal ulcer	PHMT00000000
KH5	64	R	0.25	S	4	R	<0.125	S	2	R	75	M	Davangere, Karnataka	Positive	Gastric ulcer	-
KH6	64	R	1	R	4	R	<0.125	S	<1	S	46	M	Davangere, Karnataka	Positive	Chronic active gastritis	PHMS00000000
KH7	64	R	0.25	S	<1	S	<0.125	S	<1	S	42	F	Uttar Kannada, Karnataka	Positive	Gastric ulcer	PHMR00000000
KH8	64	R	<0.125	S	4	R	<0.125	S	<1	S	66	M	Shimoga, Karnataka	Positive	Gastric ulcer	PHMQ00000000
KH9	32	R	<0.125	S	4	R	<0.125	S	<1	S	34	M	Davangere, Karnataka	Positive	Duodenal ulcer	PHMP00000000
KH11	64	R	<0.125	S	1	S	<0.125	S	<1	S	54	M	Shimoga, Karnataka	Positive	Gastric ulcer	PHMN00000000
KH12	64	R	<0.125	S	2	R	<0.125	S	<1	S	32	M	Chitradurga, Karnataka	Positive	Active foliicular gastritis (antral predominant)	PHMM00000000
KH13	64	R	0.25	S	4	R	<0.125	S	<1	S	32	M	Shimoga, Karnataka	Positive	Chronic active gastritis	PHML00000000
KH14	64	R	<0.125	S	4	R	<0.125	S	<1	S	55	F	Davangere, Karnataka	Positive	Chronic active gastritis	PHMK00000000
KH15	64	R	0.125	S	4	R	0.125	S	1	S	66	F	Udupi, Karnataka	Positive	Antral chronic active follicular gastritis	PHMJ00000000
KH16	64	R	1	R	4	R	<0.125	S	<1	S	62	F	Udupi, Karnataka	Positive	Antral chronic active gastritis	PHMI00000000
KH17	64	R	<0.125	S	4	R	<0.125	S	<1	S	46	F	Uttar Kannada, Karnataka	Positive	Antral chronic active gastritis	PHMH00000000
KH18	64	R	<0.125	S	4	R	<0.125	S	<1	S	35	M	Shimoga, Karnataka	Positive	Chronic active gastritis (antral prdominant)	PHMG00000000
KH19	64	R	1	R	4	R	<0.125	S	<1	S	30	M	Davangere, Karnataka	Positive	Peptic ulcer	PHMF00000000
KH20	64	R	1	R	4	R	0.125	S	<1	S	66	F	Chitradurga, Karnataka	Positive	Duodenal ulcer	PHME00000000
KH21	64	R	1	R	4	R	<0.125	S	4	R	32	M	Chitradurga, Karnataka	Positive	Duodenal ulcer	PHMD00000000
KH22	32	R	<0.125	S	<1	S	<0.125	S	<1	S	65	M	Chikmagalur, Karnataka	Positive	Chronic active gastritis	PHMC00000000
KH23	32	R	0.25	S	<1	S	<0.125	S	<1	S	23	F	Davangere, Karnataka	Positive	Follicular gastritis	PHMB00000000
KH24	64	R	0.25	S	<1	S	<0.125	S	<1	S	51	M	Udupi, Karnataka	Positive	Corporal chronic follicular gastritis	-
KH25	64	R	<0.125	S	4	R	<0.125	S	<1	S	36	M	Davangere, Karnataka	Positive	Chronic active gastritis	PHMA00000000
KH26	64	R	<0.125	S	4	R	0.125	S	<1	S	45	M	Shimoga, Karnataka	Positive	Chronic active follicular gastritis	PHLZ00000000
KH27	64	R	<0.125	S	4	R	<0.125	S	<1	S	44	M	Davangere, Karnataka	Positive	Chronic non-specific gastritis	PHLY00000000
KH28	64	R	<0.125	S	4	R	<0.125	S	<1	S	56	M	Davangere, Karnataka	Positive	Chronic active gastritis	PHLX00000000
KH29	64	R	1	R	<1	S	0.5	R	<1	S	46	M	Uttar Kannada, Karnataka	Positive	Active follicular gastritis	PHLW00000000
KH30	64	R	<0.125	S	4	R	<0.125	S	1	S	36	M	Chitradurga, Karnataka	Positive	Chronic gastritis	PHLV00000000
KH32	16	R	<0.125	S	4	R	<0.125	S	<1	S	42	F	Udupi, Karnataka	Positive	Chronic active gastritis with intestinal metaplasia	PHLT00000000
KH33	64	R	<0.125	S	4	R	<0.125	S	<1	S	46	M	Davangere, Karnataka	Positive	Peptic ulcer	PHLS00000000
KH35	8	S	1	R	<1	S	<0.125	S	<1	S	46	F	Udupi, Karnataka	Positive	Chronic antral gastritis	PHLQ00000000
KH36	32	R	1	R	4	R	<0.125	S	<1	S	29	M	Chitradurga, Karnataka	Positive	Chronic antral predominant gastritis	PHLP00000000
KH37	64	R	0.25	S	4	R	<0.125	S	<1	S	40	F	Shimoga, Karnataka	Positive	Duodenal ulcer	PHLO00000000
KH38	64	R	<0.125	S	4	R	<0.125	S	<1	S	21	M	Davangere, Karnataka	Positive	Chronic active gastritis with intestinal metaplasia	PHLN00000000
KH40	4	S	<0.125	S	4	R	<0.125	S	<1	S	38	F	Udupi, Karnataka	Positive	Chronic active gastritis	PHLL00000000
KH41	64	R	1	R	4	R	<0.125	S	<1	S	39	M	Chitradurga, Karnataka	Positive	Chronic active gastritis	PHLK00000000
KH42	64	R	<0.125	S	<1	S	<0.125	S	<1	S	24	M	Chitradurga, Karnataka	Positive	Chronic active follicular gastritis	-
KH43	64	R	<0.125	S	4	R	<0.125	S	<1	S	33	F	Udupi, Karnataka	Positive	Peptic ulcer	PHLJ00000000
KH44	64	R	<0.125	S	4	R	<0.125	S	<1	S	24	F	Haveri, Karnataka	Positive	Chronic gastritis	PHLI00000000
KH45	64	R	<0.125	S	4	R	<0.125	S	<1	S	63	M	Udupi, Karnataka	Positive	Chronic active gastritis	PHLH00000000
KH46	64	R	0.25	S	<1	S	<0.125	S	<1	S	51	M	Davangere, Karnataka	Positive	Chronic active gastritis	-
KH47	32	R	0.125	S	4	R	<0.125	S	<1	S	35	M	Bellary, Karnataka	Positive	Chronic active antral gastritis	-
KH48	4	S	0.125	S	1	S	<0.125	S	<1	S	64	M	Chikmagalur, Karnataka	Positive	Active corporal gastritis	-
KH49	8	S	<0.125	S	1	S	<0.125	S	<1	S	20	M	Chitradurga, Karnataka	Positive	Chronic active gastritis	-
KH50	32	R	1	R	<1	S	<0.125	S	<1	S	67	M	Haveri, Karnataka	Positive	Chronic gastritis	-
KH51	8	S	<0.125	S	1	S	<0.125	S	<1	S	86	M	Shimoga, Karnataka	Positive	Chronic follicular gastritis	-
KH52	32	R	<0.125	S	1	S	<0.125	S	<1	S	31	M	Chikmagalur, Karnataka	Positive	Chronic follicular gastritis	-
KH53	16	R	0.125	S	2	R	<0.125	S	1	S	38	M	Uttar Kannada, Karnataka	Positive	Chronic follicular gastritis (antral predominant)	-
KH54	4	S	0.125	S	<1	S	<0.125	S	<1	S	28	M	Bellary, Karnataka	Positive	Chronic active gastritis	-
KH55	64	R	<0.125	S	<1	S	<0.125	S	<1	S	50	F	Udupi, Karnataka	Positive	Chronic gastritis	-
KH56	64	R	1	R	4	R	<0.125	S	<1	S	62	F	Udupi, Karnataka	Positive	Chronic active gastritis	-
KH57	2	S	<0.125	S	<1	S	<0.125	S	<1	S	25	F	Shimoga, Karnataka	Positive	Chronic gastritis (antral predominant)	-
KH58	32	R	<0.125	S	4	R	<0.125	S	<1	S	28	F	Uttar Kannada, Karnataka	Positive	Chronic active gastritis	-
KH59	8	S	<0.125	S	<1	S	<0.125	S	<1	S	29	F	Udupi, Karnataka	Positive	Chronic active antral gastritis	-
KH60	64	R	1	R	4	R	<0.125	S	<1	S	54	M	Haveri, Karnataka	Positive	Acute gastritis (antral predominant)	-
KH62	16	R	<0.125	S	<1	S	<0.125	S	<1	S	38	M	Udupi, Karnataka	Positive	Chronic active gastritis	-
KH63	32	R	<0.125	S	<1	S	<0.125	S	<1	S	29	M	Bellary, Karnataka	Positive	Peptic ulcer	-
KH64	64	R	1	R	<1	S	<0.125	S	<1	S	44	M	Udupi, Karnataka	Positive	Duodenal ulcer	-
KH65	64	R	<0.125	S	4	R	<0.125	S	<1	S	68	M	Chikmagalur, Karnataka	Positive	Gastric ulcer	-
KH67	8	S	<0.125	S	4	R	<0.125	S	<1	S	62	F	Davangere, Karnataka	Positive	Chronic active gastritis	-
KH68	4	S	0.125	S	<1	S	<0.125	S	<1	S	47	F	Udupi, Karnataka	Positive	Chronic active gastritis	-
KH69	16	R	<0.125	S	<1	S	<0.125	S	<1	S	37	M	Shimoga, Karnataka	Positive	Gastric ulcer	-
KH70	16	R	<0.125	S	4	R	<0.125	S	<1	S	37	M	Udupi, Karnataka	Positive	Gastric ulcer	-
KH71	32	R	0.25	S	4	R	<0.125	S	<1	S	33	M	Udupi, Karnataka	Positive	Chronic gastritis (antral predominant)	-
KH72	4	S	<0.125	S	<1	S	<0.125	S	<1	S	41	M	Udupi, Karnataka	Positive	Active follicular gastritis (antral predominant)	-
KH73	64	R	<0.125	S	<1	S	<0.125	S	<1	S	35	M	Bellary, Karnataka	Positive	Peptic ulcer	-
KH74	64	R	<0.125	S	<1	S	<0.125	S	<1	S	50	F	Bellary, Karnataka	Positive	Chronic gastritis	-
KH75	64	R	<0.125	S	4	R	<0.125	S	<1	S	59	M	Udupi, Karnataka	Positive	Chronic active gastritis with intestinal metaplasia	-
KH76	64	R	<0.125	S	<1	S	<0.125	S	<1	S	44	M	Udupi, Karnataka	Positive	Superficial gastritis	-
KH77	8	S	<0.125	S	4	R	<0.125	S	<1	S	26	M	Udupi, Karnataka	Positive	Chronic active gastritis	-
KH78	64	R	1	R	4	R	<0.125	S	<1	S	75	M	Chikmagalur, Karnataka	Positive	Chronic gastritis	-
KH79	64	R	0.125	S	<1	S	<0.125	S	<1	S	42	M	Chitradurga, Karnataka	Positive	Chronic gastritis	-
KH80	4	S	<0.125	S	4	R	<0.125	S	<1	S	65	F	Chitradurga, Karnataka	Positive	Chronic active gastritis (antral predominant)	-
KH81	64	R	<0.125	S	4	R	<0.125	S	<1	S	63	M	Shimoga, Karnataka	Positive	Chronic active gastritis (antral predominant)	-
KH82	32	R	<0.125	S	<1	S	<0.125	S	<1	S	31	M	Davangere, Karnataka	Positive	Peptic ulcer	-
KH83	64	R	<0.125	S	4	R	<0.125	S	<1	S	55	M	Shimoga, Karnataka	Positive	Chronic active gastritis	-
KH84	8	S	<0.125	S	<1	S	<0.125	S	<1	S	39	F	Shimoga, Karnataka	Positive	Active corposal follicular gastritis	-
KH85	64	R	1	R	4	R	<0.125	S	<1	S	26	M	Davangere, Karnataka	Positive	Chronic gastritis	-
KH86	32	R	<0.125	S	4	R	<0.125	S	<1	S	47	F	Uttar Kannada, Karnataka	Positive	Chronic gastritis	-
KH87	8	S	<0.125	S	<1	S	<0.125	S	<1	S	55	M	Davangere, Karnataka	Positive	Peptic ulcer	-
KH88	64	R	<0.125	S	<1	S	<0.125	S	<1	S	32	F	Davangere, Karnataka	Positive	Gastric ulcer	-
KH89	64	R	<0.125	S	4	R	<0.125	S	<1	S	45	M	Davangere, Karnataka	Positive	Duodenal ulcer	-
KH90	64	R	<0.125	S	<1	S	<0.125	S	<1	S	46	M	Shimoga, Karnataka	Positive	Chronic gastritis	-
KH91	16	R	<0.125	S	<1	S	<0.125	S	<1	S	36	M	Udupi, Karnataka	Positive	Gastric ulcer	-
KH92	64	R	<0.125	S	<1	S	1	R	2	R	42	F	Shimoga, Karnataka	Positive	Gastric ulcer	-
KH93	64	R	1	R	4	R	<0.125	S	<1	S	48	M	Udupi, Karnataka	Positive	Duodenal ulcer	-
KH94	64	R	<0.125	S	1	S	<0.125	S	<1	S	48	M	Udupi, Karnataka	Positive	Chronic active gastritis	-
KH95	64	R	0.25	S	<1	S	<0.125	S	<1	S	63	M	Davangere, Karnataka	Positive	Chronic atrophic gastritis	-
KH96	64	R	1	R	4	R	<0.125	S	<1	S	41	F	Chitradurga, karnataka	Positive	Chronic active follicular gastritis	-
KH97	64	R	1	R	1	S	<0.125	S	1	S	55	F	Shimoga, Karnataka	Positive	Duodenal ulcer	-
KH98	64	R	<0.125	S	4	R	<0.125	S	1	S	38	M	Hassan, Karnataka	Positive	Chronic active follicular gastritis	-
KH99	4	S	<0.125	S	1	S	0.125	S	1	S	65	M	Udupi, Karnataka	Positive	Chronic active follicular gastritis	-
KH100	32	R	<0.125	S	<1	S	0.125	S	1	S	53	M	Udupi, Karnataka	Positive	Chronic follicular gastritis (antral Predominat)	-
KH101	16	R	1	R	4	R	0.125	S	2	R	66	M	Chitradurga, Karnataka	Positive	Chronic gastritis	-
KH102	64	R	<0.125	S	<1	S	<0.125	S	<1	S	55	M	Shimoga, Karnataka	Positive	Duodenal ulcer	-
KH103	16	R	1	R	1	S	<0.125	S	1	S	50	F	Davangere, Karnataka	Positive	Duodenal ulcer	-
KH105	64	R	1	R	4	R	<0.125	S	<1	S	51	F	Udupi, Karnataka	Positive	Chronic active gastritis	-
KH106	64	R	<0.125	S	<1	S	0.125	S	1	S	50	M	Udupi, Karnataka	Positive	Chronic gastritis	-
KH107	32	R	<0.125	S	4	R	0.25	R	1	S	65	M	Udupi, Karnataka	Positive	Gastric ulcer	-
KH109	4	S	0.25	S	1	S	0.125	S	1	S	45	M	Uttar Kannada, Karnataka	Positive	Chronic active antral gastritis	-
KH110	64	R	<0.125	S	4	R	0.5	R	<1	S	43	M	Shimoga, Karnataka	Positive	Corporal chronic gastritis	-
KH111	8	S	0.125	S	<1	S	<0.125	S	<1	S	67	F	Udupi, Karnataka	Positive	Chronic active gastritis (antral predominant)	-
KH112	64	R	<0.125	S	4	R	0.5	R	<1	S	29	M	Udupi, Karnataka	Positive	Chronic active follicular gastritis	-
KH113	8	S	<0.125	S	1	S	<0.125	S	1	S	57	M	Davangere, Karnataka	Positive	Chronic active gastritis	-
KH114	2	S	<0.125	S	<1	S	<0.125	S	<1	S	35	M	Udupi, Karnataka	Positive	Active gastroduodenitis	-
KH115	64	R	<0.125	S	4	R	<0.125	S	<1	S	51	M	Udupi, Karnataka	Positive	Chronic active gastritis	-
KH116	64	R	1	R	<1	S	<0.125	S	<1	S	49	M	Shimoga, Karnataka	Positive	Chronic gastritis	-
KH117	64	R	<0.125	S	4	R	0.25	R	<1	S	40	M	Davangere, Karnataka	Positive	Chronic active gastritis	-
KH118	64	R	<0.125	S	4	R	1	R	<1	S	64	M	Uttar Kannada, Karnataka	Positive	Gastritis	-
KH119	64	R	1	R	<1	S	<0.125	S	<1	S	49	M	Chikmagalur, Karnataka	Positive	Chronic active gastritis	-
KH120	8	S	0.25	S	<1	S	<0.125	S	<1	S	27	F	Udupi, Karnataka	Positive	Chronic gastritis	-
KH121	64	R	0.125	S	4	R	<0.125	S	2	R	70	M	Haveri, Karnataka	Positive	Chronic active follicular gastritis with intestinal metaplasia	-
MET: metronidazole; CLA: clarithromycin; LEV: levofloxacin; AMO: amoxicillin; TET: tetracycline; R: Resistant; S: Sensitive.
